# Supplementary material for: Development of an Effective Single-Dose PCV2/CSFV Bivalent Subunit Vaccine Against Classical Swine Fever Virus and Porcine Circovirus Type 2
Source: Vaccines (Basel). 2025 Jul 8;13(7):736. doi: 10.3390/vaccines13070736 (PMC12299614; doi:10.3390/vaccines13070736)
Supplement: Supplementary file 1 [file vaccines-13-00736-s001.zip]

Archive with 2 entries (2 files):
- Figure S1. The histopathological lesions were scoring in pigs after two challenge trials. .jpg
- Table S1_Mean body weight gain of pigs after vaccination and challenged with CSFV or PCV2..pdf
